# Supplementary material for: Modular scaffolding by lncRNA HOXA10-AS promotes oral cancer progression
Source: Cell Death Dis. 2022 Jul 20;13(7):629. doi: 10.1038/s41419-022-05071-6 (PMC9300705; doi:10.1038/s41419-022-05071-6)
Supplement: Supplementary file 2 — Supplemental Table S1 [file 41419_2022_5071_MOESM2_ESM.xlsx]

## Sheet: 工作表1
Table S1. List of primers used in this study.
Primers	Sequence (5’ to 3’)	Application	Product
HOXA10-AS-Forward	CAAATGCGTCAAGGAAGGGGAAG	RT-qPCR	171 bp
HOXA10-AS-Reverse	GGAGTGCTGTGCTGTGTTTAATC
HOXA9-Forward	CGCTTGACACTCACACTTTG	RT-qPCR	153 bp
HOXA9-Reverse	CTGGGTTATTGGGATCGATG
HOXA10-Forward	CAACTGGCTCACGGCAAAGA	RT-qPCR	136 bp
HOXA10-Reverse	GACGCTGCGGCTAATCTCTA
ACTIN-Forward	CCAACCGCGAGAAGATGA	RT-qPCR	97 bp
ACTIN-Reverse	CCAGAGGCGTACAGGGATAG
U48-Forward	AGTGATGATGACCCCAGGTA	RT-qPCR	63 bp
U48-Reverse	GGTCAGAGCGCTGCGGTGAT
7SL-Forward	CGCACTAAGTTCGGCATCAAT	RT-qPCR	108 bp
7SL-Reverse	GAGTTTTGACCTGCTCCGTTT
TP63-Forward	CAATGCCCAGACTCAATTTAG	RT-qPCR	186 bp
TP63-Reverse	GATGGAGAGAGAGCATCGAAG
sh-HOXA10-AS-2-Forward	CCGGCGCCAAGGAGAGAACCCTGCCCTCGAGGGCAGGGTTCTCTCCTTGGCGTTTTT	Construction	-
sh-HOXA10-AS-2-Reverse	AATTAAAAACGCCAAGGAGAGAACCCTGCCCTCGAGGGCAGGGTTCTCTCCTTGGCG
sh-HOXA10-AS-3-Forward	CCGGGCCGCAAATGCGTCAAGGAAGCTCGAGCTTCCTTGACGCATTTGCGGCTTTTT	Construction	-
sh-HOXA10-AS-3-Reverse	AATTAAAAAGCCGCAAATGCGTCAAGGAAGCTCGAGCTTCCTTGACGCATTTGCGGC
XbaI-HOXA10AS	TCTAGAAAAGAAAGAAGAGATAAAAG	Construction	1161 bp
-Forward
HindIII-HOXA10AS	AAGCTTACTTTAATTTTTCCTGATGA
-Reverse
XbaI-TP63-Forward	TCTAGAATGTTGTACCTGGAAAACAATGCCC	Construction	1758 bp
EcoRV-TP63-Reverse	GATATCTCACTCCCCCTCCTCTTTGATG
TP63-probe-Forward	TCTAGAAGTAATGCTCAATCTGATAG	Construction	521 bp
TP63-probe-Reverse	GATATCATGTTGTACCTGGAAAACAA
*The used restriction enzyme sites were underlined.
